# Supplementary material for: Potential Antigenic Candidates for the Development of Peptide-Based Vaccines to Induce Immunization against Helicobacter pylori Infection in BALB/c Mice
Source: Int J Mol Sci. 2022 Oct 24;23(21):12824. doi: 10.3390/ijms232112824 (PMC9656033; doi:10.3390/ijms232112824)
Supplement: Supplementary file 1 [file ijms-23-12824-s001.zip]

Archive with 2 entries (2 files):
- Table S1.Results of extracellular proteins .xlsx
- Table S2.Results of outer membrane proteins.xlsx
