# Supplementary material for: Potential Antigenic Candidates for the Development of Peptide-Based Vaccines to Induce Immunization against Helicobacter pylori Infection in BALB/c Mice
Source: Int J Mol Sci. 2022 Oct 24;23(21):12824. doi: 10.3390/ijms232112824 (PMC9656033; doi:10.3390/ijms232112824)
Supplement: Supplementary file 1 [file ijms-23-12824-s001.zip › Table S1.Results of extracellular proteins .xlsx]

## Sheet: Extracellular Proteins
Extracellular Proteins
Species_Description	Helicobacter pylori 26695 chromosome, complete genome.
Species_Accession	NC_000915.1
SeqID	Protein Name (PSORTb)	Genome_Location	Protein Name (BLAST)	SCL-BLAST_Localization	SCL-BLAST_Details	ModHMM_Localization	ModHMM_Details	Cytoplasmic Membrane_Score	Extracellular_Score	Outer Membrane_Score	Periplasmic_Score	Cytoplasmic_Score	Final_Localization	Final_Score
ref|NP_206880.1	hypothetical protein	84359..86140	hypothetical protein	Unknown	No matches against database	Unknown	2 internal helices found	0.01	9.64	0.23	0.11	0.01	Extracellular	9.64
ref|NP_206915.1	flagellin B	c122948..124492	flagellin B	Extracellular	matched 15214006: Flagellum-associated Extracellular protein (flagellin)	Unknown	No internal helices found	0	9.96	0.04	0	0	Extracellular	9.96
ref|NP_206959.1	beta-lactamase HcpD	168882..169802	Sel1-like repeat protein HcpD	Extracellular	matched 15645712: Extracellular protein	Unknown	1 internal helix found	0.01	9.72	0.07	0.2	0	Extracellular	9.72
ref|NP_206997.1	nucleoside diphosphate kinase	204842..205255	nucleoside diphosphate kinase	Extracellular	matched 15599002: nucleoside diphosphate kinase[Pseudomonas aeruginosa PAO1]	Unknown	No internal helices found	0.02	9.45	0	0.19	0.34	Extracellular	9.45
ref|NP_207009.1	beta-lactamase HcpA	c218266..219018	Sel1-like repeat protein HcpA	Extracellular	matched 12643339: Extracellular protein	Unknown	No internal helices found	0	9.99	0	0	0	Extracellular	9.99
ref|NP_207027.1	membrane protein	c238708..240159	Hop family outer membrane protein HopA	Unknown	No matches against database	Unknown	1 internal helix found	0.01	9.64	0.23	0.11	0.01	Extracellular	9.64
ref|NP_207033.1	beta-lactamase HcpE	c245098..246165	Sel1-like repeat protein HcpE	Extracellular	matched 15645712: Extracellular protein	Unknown	No internal helices found	0.01	9.72	0.07	0.2	0	Extracellular	9.72
ref|NP_207343.1	cytotoxicity-associated immunodominant antigen	579921..583481	type IV secretion system oncogenic effector CagA	Extracellular	matched 2498230: Cytotoxicity-associated immunodominant antigen (120 kDa protein) (CAG pathogenicity island protein 26)	Unknown	No internal helices found	0	9.99	0	0	0	Extracellular	9.99
ref|NP_207396.1	flagellin A	637282..638814	flagellin A	Extracellular	matched 15214028: Flagellin D	Unknown	No internal helices found	0	9.99	0	0	0	Extracellular	9.99
ref|NP_207545.1	flagellar hook-associated protein	806840..808864	flagellar filament capping protein FliD	Extracellular	matched 13124751: Flagellar hook-associated protein 2	Unknown	No internal helices found	0	9.99	0	0	0	Extracellular	9.99
ref|NP_207664.1	flagellar hook protein FlgE	c920417..922573	flagellar hook protein FlgE	Extracellular	matched 2506418: Flagellar hook protein flgE	Unknown	No internal helices found	0	9.99	0	0	0	Extracellular	9.99
ref|NP_207698.1	hypothetical protein	956485..958068	flagellar hook-length control protein FliK	Unknown	No matches against database	Unknown	No internal helices found	0.01	9.64	0.23	0.11	0.01	Extracellular	9.64
ref|NP_207700.1	flagellar hook protein FlgE	959021..960838	flagellar hook protein FlgE	Extracellular	matched 2506418: Flagellar hook protein flgE	Unknown	No internal helices found	0.01	9.71	0.07	0.2	0.01	Extracellular	9.71
ref|NP_207883.1	flagellar basal-body rod protein FlgG	1155009..1155818	flagellar hook-basal body protein	Extracellular	matched 16129041: flagellar component of cell-distal portion of basal-body rod [Escherichia coli K12]	Unknown	No internal helices found	0.01	9.71	0.07	0.2	0.01	Extracellular	9.71
ref|NP_207889.1	beta-lactamase HcpC	c1158719..1159591	Sel1-like repeat protein HcpC	Extracellular	matched 15645712: Extracellular protein	Unknown	No internal helices found	0	9.99	0	0	0	Extracellular	9.99
ref|NP_207908.1	Sel1 repeat-containing protein	c1181667..1182437	HP1117 family Sel1-like repeat protein	Extracellular	matched 15645712: Extracellular protein	Unknown	No internal helices found	0.01	9.71	0.07	0.2	0.01	Extracellular	9.71
ref|NP_207910.1	flagellar hook-associated protein FlgK	c1184620..1186440	flagellar hook-associated protein FlgK	Extracellular	matched 61224025: Flagellar hook-associated protein 1 (HAP1)	Unknown	No internal helices found	0	8.44	1.52	0.04	0	Extracellular	8.44
ref|NP_207947.1	membrane protein	1219226..1221316	Hop family outer membrane protein HopI	Unknown	No matches against database	Unknown	No internal helices found	0.01	9.65	0.23	0.11	0	Extracellular	9.65
ref|NP_208270.1	hypothetical protein	c1551656..1554190	hypothetical protein	Unknown	No matches against database	Unknown	1 internal helix found	0.01	9.64	0.23	0.11	0.01	Extracellular	9.64
ref|NP_208375.1	tRNA N6-adenosine threonylcarbamoyltransferase	1662388..1663410	tRNA (adenosine(37)-N6)-threonylcarbamoyltransferase complex transferase subunit TsaD	Extracellular	matched 544376: Extracellular protein	Unknown	No internal helices found	0.02	9.45	0	0.19	0.34	Extracellular	9.45
ref|NP_208376.1	flagellar basal body rod protein FlgG	1663590..1664378	flagellar basal body rod protein FlgG	Extracellular	matched 16129041: flagellar component of cell-distal portion of basal-body rod [Escherichia coli K12]	Unknown	No internal helices found	0.01	9.71	0.07	0.2	0.01	Extracellular	9.71
