# Supplementary material for: Potential Antigenic Candidates for the Development of Peptide-Based Vaccines to Induce Immunization against Helicobacter pylori Infection in BALB/c Mice
Source: Int J Mol Sci. 2022 Oct 24;23(21):12824. doi: 10.3390/ijms232112824 (PMC9656033; doi:10.3390/ijms232112824)
Supplement: Supplementary file 1 [file ijms-23-12824-s001.zip › Table S2.Results of outer membrane proteins.xlsx]

## Sheet: Outer membrane 
Outer membrane Proteins
Species_Description	Helicobacter pylori 26695 chromosome, complete genome.
Species_Accession	NC_000915.1
SeqID	Protein Name (PSORTb)	Genome_Location	Protein Name (BLAST)	SCL-BLAST_Localization	SCL-BLAST_Details	ModHMM_Localization	ModHMM_Details	Cytoplasmic Membrane_Score	Extracellular_Score	Outer Membrane_Score	Periplasmic_Score	Cytoplasmic_Score	Final_Localization	Final_Score
ref|NP_206827.1	membrane protein	c23324..25459	Hop family adhesin LabA	Unknown	No matches against database	Unknown	No internal helices found	0.01	0.38	9.52	0.09	0	Outer Membrane	9.52
ref|NP_206974.1	peptidylprolyl isomerase	181865..182764	peptidylprolyl isomerase CBF2	OuterMembrane	matched 20138858: Outer membrane integral membrane protein	Unknown	No internal helices found	0.01	0.03	9.93	0.03	0	Outer Membrane	9.93
ref|NP_207050.1	membrane protein	261719..263182	Hop family outer membrane protein HopF	Unknown	No matches against database	Unknown	No internal helices found	0.01	0.38	9.52	0.09	0	Outer Membrane	9.52
ref|NP_207087.1	toxin-like outer membrane protein	298024..306705	immunomodulatory autotransporter protein ImaA	OuterMembrane,Extracellular	matched 7465390: Outer membrane (Autotransporter)	Unknown	2 internal helices found	0	9.99	9.99	0	0	Outer Membrane	9.99
ref|NP_207093.1	flagellar hook-associated protein FlgL	c312145..314631	flagellar hook-associated protein FlgL	Unknown	No matches against database	Unknown	No internal helices found	0.01	0.38	9.49	0.09	0.03	Outer Membrane	9.49
ref|NP_207115.1	membrane protein	c331854..334091	outer membrane beta-barrel protein	Unknown	No matches against database	Unknown	No internal helices found	0.01	0.38	9.52	0.09	0	Outer Membrane	9.52
ref|NP_207123.1	flagellar basal body L-ring protein	340832..341545	flagellar basal body L-ring protein FlgH	OuterMembrane	matched 16129042: flagellar L-ring protein precursor H [Escherichia coli K12]	Unknown	No internal helices found	0.01	0.03	9.93	0.03	0	Outer Membrane	9.93
ref|NP_207175.1	thiol:disulfide interchange protein DsbC	385340..386005	thioredoxin fold domain-containing protein	Unknown	No matches against database	Unknown	No internal helices found	0.01	0.38	9.49	0.09	0.03	Outer Membrane	9.49
ref|NP_207284.1	membrane protein	510965..512407	outer membrane beta-barrel protein HofD	Unknown	No matches against database	Unknown	1 internal helix found	0.01	0.38	9.49	0.09	0.03	Outer Membrane	9.49
ref|NP_207296.1	phospholipase A1	525424..526491	phospholipase A(1)	OuterMembrane	matched 585635: Outer membrane integral membrane protein	Unknown	No internal helices found	0.01	0.03	9.92	0.03	0.01	Outer Membrane	9.92
ref|NP_207381.1	hypothetical protein	c616194..619127	DUF3971 domain-containing protein	Unknown	No matches against database	Unknown	No internal helices found	0.01	0.38	9.49	0.09	0.03	Outer Membrane	9.49
ref|NP_207400.1	membrane protein	641299..642732	efflux RND transporter outer membrane subunit HefA	Unknown	No matches against database	Unknown	No internal helices found	0.01	0.38	9.49	0.09	0.03	Outer Membrane	9.49
ref|NP_207432.1	membrane protein	684774..685691	outer inflammatory protein OipA	Unknown	No matches against database	Unknown	1 internal helix found	0.01	0.38	9.49	0.09	0.03	Outer Membrane	9.49
ref|NP_207449.1	outer membrane protein assembly factor BamA	700735..703485	outer membrane protein assembly factor BamA	OuterMembrane	matched 7465335: Outer membrane integral membrane protein	Unknown	No internal helices found	0	0	9.99	0	0	Outer Membrane	9.99
ref|NP_207480.1	iron(III) dicitrate transport protein FecA	c734843..737146	TonB-dependent receptor family protein	OuterMembrane	matched 729471: Outer membrane integral membrane protein	Unknown	No internal helices found	0.01	0.03	9.93	0.03	0	Outer Membrane	9.93
ref|NP_207504.1	membrane protein	763982..765964	hypothetical protein	Unknown	No matches against database	Unknown	No internal helices found	0.01	0.38	9.49	0.09	0.03	Outer Membrane	9.49
ref|NP_207516.1	membrane protein	774515..776341	Outer membrane protein	Unknown	No matches against database	Unknown	No internal helices found	0.01	0.38	9.49	0.09	0.03	Outer Membrane	9.49
ref|NP_207519.1	membrane protein	c779008..780897	Hop family adhesin SabA	Unknown	No matches against database	Unknown	1 internal helix found	0.01	0.38	9.49	0.09	0.03	Outer Membrane	9.49
ref|NP_207539.1	hypothetical protein	801264..802523	fibronectin type III domain-containing protein	Unknown	No matches against database	Unknown	1 internal helix found	0.01	0.38	9.49	0.09	0.03	Outer Membrane	9.49
ref|NP_207575.1	membrane protein	836485..837852	outer membrane beta-barrel protein HofE	Unknown	No matches against database	Unknown	No internal helices found	0.01	0.38	9.49	0.09	0.03	Outer Membrane	9.49
ref|NP_207581.1	membrane protein	843679..845178	outer membrane beta-barrel protein HofF	Unknown	No matches against database	Unknown	No internal helices found	0.01	0.38	9.49	0.09	0.03	Outer Membrane	9.49
ref|NP_207600.1	iron(III) dicitrate transport protein FecA	c860994..863357	outer membrane beta-barrel protein HofF	OuterMembrane	matched 729471: Outer membrane integral membrane protein	Unknown	1 internal helix found	0.01	0.03	9.92	0.03	0.01	Outer Membrane	9.92
ref|NP_207670.1	outer membrane protein	927411..929786	TonB-dependent receptor family protein	OuterMembrane	matched 81423825: TonB-dependent heme receptor A precursor	Unknown	No internal helices found	0.01	0.03	9.92	0.03	0.01	Outer Membrane	9.92
ref|NP_207680.1	vacuolating cytotoxin autotransporter	938415..942287	autotransporter vacuolating cytotoxin VacA	OuterMembrane,Extracellular	matched 2499106: Outer membrane (Autotransporter)	Unknown	2 internal helices found	0	9.99	9.99	0	0	Outer Membrane	9.99
ref|NP_207689.1	membrane protein	c947580..949706	Hop family adhesin BabB	Unknown	No matches against database	Unknown	No internal helices found	0.01	0.38	9.52	0.09	0	Outer Membrane	9.52
ref|NP_207704.1	membrane protein	965177..966724	Hop family adhesin AlpA	Unknown	No matches against database	Unknown	No internal helices found	0.01	0.38	9.49	0.09	0.03	Outer Membrane	9.49
ref|NP_207705.1	membrane protein	966746..968335	Hop family adhesin AlpB	Unknown	No matches against database	Unknown	No internal helices found	0.01	0.38	9.49	0.09	0.03	Outer Membrane	9.49
ref|NP_207706.1	membrane protein	c969238..970782	outer membrane beta-barrel protein HofG	Unknown	No matches against database	Unknown	No internal helices found	0.01	0.38	9.49	0.09	0.03	Outer Membrane	9.49
ref|NP_207708.1	TonB-dependent receptor	c972716..973465	TonB-dependent receptor plug domain-containing protein	OuterMembrane	matched 6016198: Hemin receptor precursor	Unknown	No internal helices found	0.01	0.03	9.92	0.03	0.01	Outer Membrane	9.92
ref|NP_207714.1	hypothetical protein	979432..987021	vacuolating cytotoxin domain-containing protein	OuterMembrane,Extracellular	matched 7465392: Outer membrane (Autotransporter)	Unknown	No internal helices found	0	9.99	9.99	0	0	Outer Membrane	9.99
ref|NP_207846.1	membrane protein	c1117255..1118199	outer membrane beta-barrel protein	Unknown	No matches against database	Unknown	No internal helices found	0.01	0.38	9.49	0.09	0.03	Outer Membrane	9.49
ref|NP_207904.1	membrane protein	1174794..1175627	outer membrane protein	Unknown	No matches against database	Unknown	No internal helices found	0.01	0.38	9.49	0.09	0.03	Outer Membrane	9.49
ref|NP_207915.1	hypothetical protein	c1189154..1190149	hypothetical protein	Unknown	No matches against database	Unknown	No internal helices found	0.01	0.38	9.49	0.09	0.03	Outer Membrane	9.49
ref|NP_207916.1	peptidoglycan associated lipoprotein	c1190157..1190696	outer membrane protein Omp18	OuterMembrane	matched 60392880: Peptidoglycan-associated lipoprotein precursor	Unknown	No internal helices found	0.01	0.03	9.92	0.03	0.01	Outer Membrane	9.92
ref|NP_208077.1	hypothetical protein	c1361657..1362349	5'-nucleotidase, lipoprotein e(P4)	OuterMembrane	matched 1170200: Lipoprotein E precursor	Unknown	No internal helices found	0.01	0.03	9.92	0.03	0.01	Outer Membrane	9.92
ref|NP_208191.1	iron(III) dicitrate transport protein FecA	1461431..1463959	TonB-dependent receptor family protein	OuterMembrane	matched 729471: Outer membrane integral membrane protein	Unknown	No internal helices found	0.01	0.03	9.92	0.03	0.01	Outer Membrane	9.92
ref|NP_208244.1	membrane protein	1521892..1524132	outer membrane beta-barrel protein	Unknown	No matches against database	Unknown	1 internal helix found	0.01	0.38	9.49	0.09	0.03	Outer Membrane	9.49
ref|NP_208303.1	hypothetical protein	1584447..1587080	TonB-dependent receptor	OuterMembrane	matched 6016198: Hemin receptor precursor	Unknown	No internal helices found	0	0.05	9.95	0	0	Outer Membrane	9.95
